# Supplementary material for: Hypoxia Supports LPS-Driven Tolerance and Functional Activation in BV-2 Microglial Cells
Source: Biology (Basel). 2025 Oct 28;14(11):1512. doi: 10.3390/biology14111512 (PMC12650609; doi:10.3390/biology14111512)
Supplement: Supplementary file 1 [file biology-14-01512-s001.zip]

Archive with 1 entries (1 files):
- biology-3921417-supplementary.pdf
